# Supplementary material for: Malignant features related PRDX1 associated with osimertinib sensitivity of EGFR-mutant lung adenocarcinoma
Source: Int J Med Sci. 2025 Mar 31;22(9):2040–58. doi: 10.7150/ijms.107255 (PMC12035832; doi:10.7150/ijms.107255)
Supplement: Supplementary file 2 — Supplementary table. [file ijmsv22p2040s2.xlsx]

## Sheet: Sheet1
Supplementary Table 1. The co-expression genes of PRDX1
Gene	group	Log2 Ratio	p-Value
PRDX1	Altered group	1.62	6.52e-09
NQO1	Altered group	2.12	1.02e-08
SRXN1	Altered group	2.37	6.64e-08
PFN2	Altered group	1.45	7.19e-08
CMBL	Altered group	2.04	9.46e-08
UCHL1	Altered group	2.96	1.28e-07
TRIM16	Altered group	1.29	1.71e-07
PGD	Altered group	1.42	2.01e-07
FAM86JP	Altered group	0.83	2.28e-07
G6PD	Altered group	1.68	3.62e-07
AKR1C2	Altered group	4.88	5.38e-07
ME1	Altered group	1.56	6.02e-07
TRIM16L	Altered group	2.11	6.99e-07
OSGIN1	Altered group	2.17	9.79e-07
KIAA0319	Altered group	2.8	1.088e-06
CYP4F11	Altered group	3.51	1.507e-06
NDUFS5	Altered group	0.83	1.641e-06
GULP1	Altered group	1.14	1.78e-06
ABCB6	Altered group	1.29	2.077e-06
UBE2E3	Altered group	0.49	2.783e-06
MRPS9	Altered group	0.47	2.972e-06
PIR	Altered group	1.62	3.945e-06
AKR1C3	Altered group	2.75	4.385e-06
GTF2H4	Altered group	0.39	4.437e-06
MAP2	Altered group	1.67	4.91e-06
TXNRD1	Altered group	1.67	4.982e-06
RAMAC	Altered group	0.53	5.599e-06
TMEM177	Altered group	0.5	5.599e-06
HTATIP2	Altered group	0.82	5.702e-06
EBNA1BP2	Altered group	0.6	5.71e-06
GCNT2	Altered group	0.77	5.862e-06
NAA20	Altered group	0.85	6.496e-06
AAMP	Altered group	0.39	6.956e-06
AKR1C1	Altered group	3.95	7.166e-06
BAG2	Altered group	1.2	7.36e-06
NSFL1C	Altered group	0.45	7.694e-06
PRDX6	Altered group	0.77	8.102e-06
EGF	Altered group	1.69	8.225e-06
ATP5MK	Altered group	0.73	8.467e-06
GSR	Altered group	1.11	8.8e-06
TSKU	Altered group	1.3	9.384e-06
UGDH	Altered group	1.45	1.005e-05
FBXO22-AS1	Altered group	0.66	1.027e-05
NDUFA12	Altered group	0.57	1.029e-05
IDH1	Altered group	0.86	1.087e-05
ERI3	Altered group	0.64	1.191e-05
FAHD2B	Altered group	0.94	1.191e-05
TALDO1	Altered group	1.16	1.235e-05
RTN4IP1	Altered group	0.62	1.299e-05
ASF1A	Altered group	0.81	1.314e-05
MRPS11	Altered group	0.52	1.435e-05
TKT	Altered group	0.62	1.613e-05
GUCY2EP	Altered group	2.01	1.935e-05
C1ORF50	Altered group	0.54	1.946e-05
CARD14	Altered group	1.66	2.023e-05
ECI2	Altered group	0.83	2.084e-05
NEIL3	Altered group	1.84	2.105e-05
MORF4L1	Altered group	0.35	2.146e-05
DLEU1	Altered group	0.88	2.256e-05
ATP5MC1	Altered group	0.77	2.263e-05
TOMM6	Altered group	0.94	2.351e-05
TMEM182	Altered group	0.7	2.695e-05
PSMA4	Altered group	0.55	2.897e-05
SNUPN	Altered group	0.42	3.011e-05
RPP30	Altered group	0.42	3.246e-05
ZBTB8OS	Altered group	0.57	3.247e-05
PHB1	Altered group	0.48	3.385e-05
ZNF503-AS2	Altered group	0.8	3.4e-05
CES1P1	Altered group	2.65	3.503e-05
MAIP1	Altered group	0.49	3.544e-05
TXN	Altered group	1.1	3.686e-05
S100P	Altered group	2.8	3.689e-05
VPS72	Altered group	0.43	3.811e-05
SLC7A11	Altered group	1.94	3.816e-05
HDDC2	Altered group	0.73	3.838e-05
C2ORF76	Altered group	0.77	3.927e-05
MRPL2	Altered group	0.54	4.36e-05
CC2D2B	Altered group	0.51	4.423e-05
MPP3	Altered group	0.77	4.461e-05
IMMP2L	Altered group	0.74	4.49e-05
ATP5ME	Altered group	0.78	4.507e-05
UQCC6	Altered group	0.59	4.517e-05
NBDY	Altered group	0.56	4.618e-05
COMMD3	Altered group	0.52	4.698e-05
PSMD14	Altered group	0.6	4.734e-05
UPK2	Altered group	1.32	4.737e-05
CHODL	Altered group	2	4.948e-05
COX7A2	Altered group	0.76	4.952e-05
ZFP82	Altered group	0.61	5.131e-05
LINC00592	Altered group	1.52	5.168e-05
C15ORF40	Altered group	0.46	5.363e-05
MTG1	Altered group	0.57	5.389e-05
CES1	Altered group	2.83	5.443e-05
MGST1	Altered group	1.1	5.492e-05
PFDN6	Altered group	0.6	5.577e-05
PPP2R2C	Altered group	2.87	5.761e-05
MRPS15	Altered group	0.82	5.79e-05
SOD1	Altered group	0.74	5.879e-05
TPD52L1	Altered group	1.42	5.933e-05
RPP40	Altered group	0.77	5.962e-05
CABYR	Altered group	2.41	6.337e-05
MAFG	Altered group	0.64	6.441e-05
COX5A	Altered group	0.51	6.515e-05
CYP4F3	Altered group	3.23	6.63e-05
MACIR	Altered group	0.63	6.703e-05
TSACC	Altered group	1.21	6.715e-05
COPS8	Altered group	0.45	6.717e-05
C15ORF61	Altered group	0.5	6.78e-05
ATP5F1C	Altered group	0.47	6.916e-05
UQCRH	Altered group	0.79	7.021e-05
SNRPC	Altered group	0.52	7.452e-05
NELFE	Altered group	0.52	7.567e-05
RIT1	Altered group	0.68	7.671e-05
SNRPA1	Altered group	0.61	7.75e-05
FBXO22	Altered group	0.47	8.077e-05
POMGNT1	Altered group	0.53	8.257e-05
MRPL46	Altered group	0.46	8.344e-05
NDUFB4	Altered group	0.71	8.481e-05
BCS1L	Altered group	0.42	8.732e-05
MRPL3	Altered group	0.49	8.953e-05
BLVRB	Altered group	1.07	9.039e-05
TDP2	Altered group	0.84	9.346e-05
HSD17B10	Altered group	0.45	9.744e-05
RNF7	Altered group	0.55	9.922e-05
PPIH	Altered group	0.58	0.0001006
CNOT7	Altered group	0.37	0.0001018
MTA3	Altered group	0.49	0.000103
GSTP1	Altered group	0.89	0.0001099
MIX23	Altered group	0.79	0.0001102
VCF2	Altered group	0.49	0.0001104
PEX11A	Altered group	0.6	0.0001117
GDPD3	Altered group	1.35	0.0001134
CDC123	Altered group	0.46	0.0001135
NUDT6	Altered group	0.84	0.0001175
THEM4	Altered group	0.6	0.0001177
STARD7	Altered group	0.4	0.0001179
MRPS30	Altered group	0.58	0.000118
HSPE1	Altered group	0.63	0.0001187
COA6	Altered group	0.95	0.0001234
PSMD4	Altered group	0.56	0.0001239
MRPS5	Altered group	0.42	0.0001241
PKD1L2	Altered group	2.15	0.0001247
PTGR1	Altered group	1.44	0.0001251
NDUFC1	Altered group	0.54	0.0001285
UTP11	Altered group	0.51	0.0001287
SVBP	Altered group	0.6	0.0001289
PANX2	Altered group	1.4	0.0001323
YBX1	Altered group	0.58	0.0001331
SNAPC5	Altered group	0.41	0.0001333
EIF2B3	Altered group	0.47	0.0001361
CHRNA5	Altered group	1.16	0.0001362
TAF11	Altered group	0.36	0.0001367
FAM24B	Altered group	0.78	0.0001377
C1ORF122	Altered group	0.57	0.0001378
CHCHD1	Altered group	0.59	0.0001392
METTL5	Altered group	0.6	0.0001399
NR0B1	Altered group	3.72	0.0001415
GPATCH3	Altered group	0.28	0.0001447
BNIP3	Altered group	0.54	0.0001458
PSMB5	Altered group	0.59	0.0001476
HPF1	Altered group	0.43	0.0001481
PSMB4	Altered group	0.53	0.0001501
TIMMDC1	Altered group	0.51	0.0001548
GNAI1	Altered group	0.82	0.000156
UQCRHL	Altered group	0.77	0.000157
NDUFAF4	Altered group	0.6	0.0001586
RBM4	Altered group	0.27	0.0001588
RUVBL1	Altered group	0.51	0.0001623
NOP56	Altered group	0.53	0.0001641
MAPKAPK5	Altered group	0.26	0.000165
GCLC	Altered group	1.71	0.0001688
SIRT7	Altered group	0.46	0.0001849
HYKK	Altered group	0.66	0.0001902
CLPSL2	Altered group	1.85	0.0001929
DHRS4L1	Altered group	0.72	0.0001936
JAKMIP3	Altered group	1.57	0.0001937
NECAB2	Altered group	2.15	0.000195
ACTR6	Altered group	0.62	0.0001961
C9ORF153	Altered group	0.61	0.0001985
SLC66A1L	Altered group	1.28	0.0002035
ABHD4	Altered group	0.68	0.0002078
NUDT5	Altered group	0.58	0.0002222
SKIC8	Altered group	0.52	0.0002236
SMIM26	Altered group	0.55	0.00023
EIF4A3	Altered group	0.6	0.0002314
AIFM2	Altered group	0.74	0.0002336
MRPL44	Altered group	0.37	0.0002406
NDUFS6	Altered group	0.65	0.0002422
QRSL1	Altered group	0.4	0.0002425
DMAP1	Altered group	0.58	0.000243
COIL	Altered group	0.36	0.0002437
MRPL9	Altered group	0.45	0.0002504
MSRB2	Altered group	0.53	0.0002506
PRKRA	Altered group	0.37	0.000254
SNRPB2	Altered group	0.37	0.0002605
NDUFA6	Altered group	0.52	0.0002605
ZNF695	Altered group	1.31	0.0002616
METTL21A	Altered group	0.52	0.0002661
FKBP1A	Altered group	0.4	0.000273
TIMM17B	Altered group	0.52	0.0002739
CEP20	Altered group	0.5	0.0002771
CENPX	Altered group	0.97	0.0002796
CCT3	Altered group	0.47	0.000281
LAMTOR5	Altered group	0.6	0.0002819
PSMD3	Altered group	0.32	0.0002841
ALDH3A1	Altered group	3.18	0.0002846
TGIF1	Altered group	0.58	0.0002853
DPY30	Altered group	0.55	0.0002894
MTHFS	Altered group	0.62	0.0002973
SNRPB	Altered group	0.69	0.0003018
ACOT13	Altered group	0.83	0.0003035
PODXL2	Altered group	0.97	0.0003045
AKR1A1	Altered group	0.56	0.000312
CHML	Altered group	0.92	0.0003166
MRFAP1L1	Altered group	0.34	0.0003243
GGH	Altered group	1.38	0.0003246
ALG1L1P	Altered group	1.3	0.000332
KLHL31	Altered group	1.05	0.0003328
MDH1	Altered group	0.39	0.0003358
TMEM230	Altered group	0.53	0.000337
CNBP	Altered group	0.36	0.0003454
ATP5MC3	Altered group	0.52	0.0003471
SCNM1	Altered group	0.5	0.00036
DCLRE1A	Altered group	0.54	0.0003642
RAB7A	Altered group	0.27	0.0003663
CMSS1	Altered group	0.63	0.0003679
PACSIN3	Altered group	0.52	0.0003692
FAM41C	Altered group	0.87	0.0003741
COMMD4	Altered group	0.49	0.0003742
TSN	Altered group	0.47	0.000379
ELOVL3	Altered group	1.7	0.000383
COX20	Altered group	0.52	0.0003912
GPS1	Altered group	0.38	0.0003926
MRPS23	Altered group	0.59	0.0003941
MUTYH	Altered group	0.54	0.000396
RCN2	Altered group	0.52	0.0003968
HDAC8	Altered group	0.27	0.000399
SOX12	Altered group	0.64	0.0004011
USP39	Altered group	0.32	0.0004034
KTN1-AS1	Altered group	0.8	0.0004077
DUSP19	Altered group	0.56	0.0004085
AFMID	Altered group	0.51	0.000409
MAPKAPK5-AS1	Altered group	0.51	0.0004114
CBR3	Altered group	1.87	0.0004117
PSMB2	Altered group	0.42	0.0004127
ATP6V1E2	Altered group	0.6	0.0004151
CKS1B	Altered group	0.74	0.0004288
BEX3	Altered group	0.63	0.0004317
ATIC	Altered group	0.45	0.0004453
DNAH14	Altered group	0.6	0.000446
COMMD8	Altered group	0.56	0.0004469
RNF25	Altered group	0.43	0.0004477
AKR1B15	Altered group	2.48	0.0004489
ATP5MF	Altered group	0.73	0.000452
L3HYPDH	Altered group	0.75	0.0004545
MFF	Altered group	0.65	0.0004546
DUSP13B	Altered group	1.89	0.0004597
NDUFS1	Altered group	0.31	0.0004654
ATPAF1	Altered group	0.46	0.0004676
TTC4	Altered group	0.39	0.0004701
GPAT3	Altered group	0.76	0.0004713
FKBPL	Altered group	0.47	0.0004744
MED8	Altered group	0.32	0.0004788
CITED4	Altered group	1.09	0.0004813
NDUFB3	Altered group	0.59	0.000487
PPP3R1	Altered group	0.33	0.0004876
MRPL24	Altered group	0.71	0.0004904
ATP6V1E1	Altered group	0.34	0.0004987
ZNF691	Altered group	0.5	0.0005077
AKR1E2	Altered group	1.3	0.0005093
VPS26A	Altered group	0.42	0.0005167
COA5	Altered group	0.49	0.0005225
WEE2-AS1	Altered group	0.83	0.0005283
GATB	Altered group	0.54	0.0005344
PAIP1	Altered group	0.49	0.000538
HSBP1L1	Altered group	0.67	0.0005427
TBCE	Altered group	0.62	0.0005547
COPZ1	Altered group	0.45	0.0005551
NOP10	Altered group	0.54	0.0005582
CHMP1B	Altered group	0.5	0.0005607
NIT2	Altered group	0.62	0.000561
MRFAP1	Altered group	0.3	0.0005688
DUS4L	Altered group	0.45	0.0005708
LRRC28	Altered group	0.35	0.0005807
ATP5F1B	Altered group	0.4	0.0005869
MRPL38	Altered group	0.45	0.000595
GCLM	Altered group	1.18	0.0005961
CHCHD10	Altered group	0.79	0.0006024
LIAS	Altered group	0.59	0.0006091
TPTE2P1	Altered group	1.03	0.0006098
RAB5IF	Altered group	0.74	0.0006098
CNPY2	Altered group	0.49	0.0006106
MRPL18	Altered group	0.48	0.0006111
SUMO1	Altered group	0.41	0.0006136
COQ3	Altered group	0.64	0.0006232
MRPS18C	Altered group	0.37	0.0006241
POPDC3	Altered group	2.51	0.0006258
GLI4	Altered group	0.7	0.000632
BCCIP	Altered group	0.49	0.0006322
DLGAP1-AS1	Altered group	0.89	0.0006347
NAT2	Altered group	1.13	0.0006392
COPS9	Altered group	0.74	0.000642
MMADHC	Altered group	0.39	0.000653
PDCD5	Altered group	0.49	0.0006644
E2F6	Altered group	0.48	0.000675
PCCB	Altered group	0.48	0.000683
ADAL	Altered group	0.52	0.0006834
CCDC167	Altered group	0.67	0.0006966
GTF2A2	Altered group	0.61	0.000697
DNAJB4	Altered group	0.91	0.0006991
BBS4	Altered group	0.47	0.000704
PSMG3	Altered group	0.62	0.0007042
TACO1	Altered group	0.42	0.0007067
MIF	Altered group	0.74	0.0007197
DUT	Altered group	0.44	0.000721
ATP5MJ	Altered group	0.68	0.0007231
AS3MT	Altered group	0.68	0.000724
CIAO1	Altered group	0.2	0.0007289
MRPS16	Altered group	0.45	0.000731
OPN3	Altered group	1.4	0.0007391
RCCD1	Altered group	0.52	0.0007413
UMPS	Altered group	0.39	0.0007547
NT5C3B	Altered group	0.47	0.0007596
TXNL4A	Altered group	0.45	0.0007643
BCL2L13	Altered group	0.36	0.0007697
BLOC1S4	Altered group	0.49	0.0007715
TMEM60	Altered group	0.43	0.0007767
PPCS	Altered group	0.5	0.0007807
TIPARP-AS1	Altered group	0.63	0.0007843
TMEM106C	Altered group	0.63	0.0007847
RBM34	Altered group	0.34	0.0007862
VDAC2	Altered group	0.5	0.0007893
DTYMK	Altered group	0.71	0.0007915
TMA16	Altered group	0.27	0.0007922
SNRPD3	Altered group	0.4	0.000793
CBX2	Altered group	1.14	0.0008029
CYP39A1	Altered group	1.04	0.0008099
PNKD	Altered group	0.62	0.0008124
NR1I3	Altered group	0.44	0.0008188
FAM241B	Altered group	0.62	0.0008216
AP1S1	Altered group	0.5	0.0008323
NDUFAF8	Altered group	0.68	0.0008527
MIR1915HG	Altered group	1.19	0.0008582
SPATA17	Altered group	0.74	0.0008599
ETFA	Altered group	0.35	0.0008654
EMC4	Altered group	0.42	0.0008862
EXO5	Altered group	0.38	0.0009018
STK25	Altered group	0.28	0.0009027
SORD	Altered group	0.6	0.0009066
CACYBP	Altered group	0.46	0.0009136
GSTA4	Altered group	0.86	0.0009218
CCDC59	Altered group	0.46	0.0009274
METAP1D	Altered group	0.49	0.0009336
ZCRB1	Altered group	0.44	0.0009391
MRPL30	Altered group	0.35	0.0009522
CBR1	Altered group	1.57	0.0009647
DNAJC19	Altered group	0.43	0.0009723
RAC3	Altered group	0.8	0.0009767
RAD51C	Altered group	0.35	0.00098
C10ORF88	Altered group	0.41	0.0009819
TMEM14B	Altered group	0.63	0.0009962
VPS25	Altered group	0.32	0.0009993
AIMP1	Altered group	0.29	0.001001
TRMT10C	Altered group	0.5	0.001005
EXOSC5	Altered group	0.64	0.001012
NDUFA1	Altered group	0.49	0.001015
HNRNPC	Altered group	0.29	0.001016
MTLN	Altered group	0.74	0.001024
ATP5PD	Altered group	0.49	0.001028
BYSL	Altered group	0.68	0.001031
KIAA1549	Altered group	0.68	0.001031
SMIM8	Altered group	0.51	0.001034
COX15	Altered group	0.36	0.001042
NME1	Altered group	0.67	0.001048
BOLA3	Altered group	0.6	0.001055
ITPA	Altered group	0.57	0.001068
NME2	Altered group	0.58	0.001072
AP3B2	Altered group	1.64	0.001083
ILF2	Altered group	0.36	0.001091
EIPR1	Altered group	0.47	0.001091
ASCC1	Altered group	0.43	0.001096
MRTO4	Altered group	0.48	0.0011
ANAPC7	Altered group	0.35	0.001102
SSB	Altered group	0.33	0.001103
MRPL12	Altered group	0.64	0.001117
RAN	Altered group	0.53	0.001119
NDUFB8	Altered group	0.55	0.001142
TMEM14A	Altered group	0.77	0.001145
MKKS	Altered group	0.42	0.00116
KIN	Altered group	0.32	0.00117
EIF2B1	Altered group	0.25	0.001172
TRAIP	Altered group	0.53	0.001173
PTGES3	Altered group	0.42	0.001182
SDCBP2	Altered group	1.24	0.001183
MYL6B	Altered group	0.58	0.00119
MRPS7	Altered group	0.46	0.00119
SVOPL	Altered group	1.33	0.001211
RPP21	Altered group	0.58	0.001212
RAET1G	Altered group	1.16	0.001213
FARSB	Altered group	0.43	0.001224
TBC1D7	Altered group	0.55	0.001228
NDUFB11	Altered group	0.48	0.00123
PRPF40B	Altered group	0.43	0.001237
TRAPPC3	Altered group	0.39	0.001238
VPS45	Altered group	0.32	0.001241
MRS2	Altered group	0.53	0.001242
OCIAD1	Altered group	0.39	0.001247
GLA	Altered group	0.78	0.001249
FTL	Altered group	0.76	0.001249
SEM1	Altered group	0.58	0.001254
ASPSCR1	Altered group	0.75	0.001264
MED20	Altered group	0.53	0.00127
POLR2J	Altered group	0.5	0.00129
SDHC	Altered group	0.47	0.001301
SUMO1P3	Altered group	0.4	0.001303
DSTN	Altered group	0.62	0.001323
RPP38	Altered group	0.36	0.001341
GTPBP4	Altered group	0.45	0.001352
NFYC	Altered group	0.43	0.001368
PIPSL	Altered group	0.39	0.001386
VARS2	Altered group	0.39	0.00139
LYRM4	Altered group	0.6	0.001424
CAP2	Altered group	0.62	0.001426
FAHD2A	Altered group	0.48	0.001435
PERP	Altered group	0.77	0.001441
H2AZ1	Altered group	0.56	0.001443
ANAPC11	Altered group	0.63	0.001451
GSTM3	Altered group	1.07	0.001458
NGRN	Altered group	0.54	0.001459
ALOX12P2	Altered group	1.38	0.001462
C17ORF75	Altered group	0.46	0.001484
TP53I3	Altered group	0.72	0.001489
SUMO2	Altered group	0.35	0.0015
OAZ3	Altered group	0.74	0.001502
GPD2	Altered group	0.29	0.001503
BZW2	Altered group	0.49	0.001507
MZT2B	Altered group	0.57	0.001513
NIF3L1	Altered group	0.38	0.001515
RPUSD3	Altered group	0.42	0.001522
METTL6	Altered group	0.34	0.001541
ATP6V0B	Altered group	0.6	0.001547
SUPV3L1	Altered group	0.38	0.001551
MRPS22	Altered group	0.42	0.001554
SPRYD7	Altered group	0.49	0.00156
PFDN2	Altered group	0.45	0.001573
MRPL40	Altered group	0.55	0.001599
CCDC43	Altered group	0.31	0.001603
ITGB3BP	Altered group	0.51	0.001604
SMIM20	Altered group	0.5	0.001611
FBXO36	Altered group	0.56	0.001614
PWP1	Altered group	0.33	0.001643
LIPT1	Altered group	0.38	0.001647
EIF3I	Altered group	0.38	0.001651
TMEM69	Altered group	0.48	0.001654
CHCHD6	Altered group	0.54	0.001671
NIPSNAP1	Altered group	0.34	0.001682
MRPS26	Altered group	0.63	0.001688
FAHD2CP	Altered group	0.5	0.00169
RFNG	Altered group	0.39	0.001697
GTF2E2	Altered group	0.38	0.001702
PLA2G12A	Altered group	0.34	0.001708
NRN1L	Altered group	0.92	0.001715
SLC10A4	Altered group	1.46	0.001725
BRIX1	Altered group	0.57	0.001726
AGFG1	Altered group	0.51	0.001734
AKR1B10	Altered group	3.56	0.001754
NDUFB1	Altered group	0.72	0.001756
LRP1B	Altered group	1.7	0.001758
ATP6V1G1	Altered group	0.32	0.001767
GTDC1	Altered group	0.36	0.001786
EID3	Altered group	1.04	0.001791
AGTRAP	Altered group	0.56	0.001792
ACP1	Altered group	0.38	0.001792
PMS2P1	Altered group	0.49	0.001804
FASTKD1	Altered group	0.35	0.001815
TMEM126A	Altered group	0.46	0.001816
GEMIN8P4	Altered group	0.76	0.001817
ECHS1	Altered group	0.46	0.001823
ANAPC13	Altered group	0.37	0.001843
MIR924HG	Altered group	1.11	0.001844
SDHB	Altered group	0.38	0.001849
MRPL42	Altered group	0.45	0.001857
BOLA2	Altered group	0.59	0.001863
HMGN1	Altered group	0.31	0.001867
SMUG1	Altered group	0.53	0.001869
MAGOH	Altered group	0.52	0.001876
SIAH2	Altered group	0.4	0.001878
COX5B	Altered group	0.67	0.001879
HGD	Altered group	1.79	0.00188
CWF19L1	Altered group	0.55	0.001881
BTF3L4	Altered group	0.47	0.001892
LRRC42	Altered group	0.42	0.001912
KRT83	Altered group	1.51	0.001918
AFP	Altered group	1.35	0.001919
ATP5MC2	Altered group	0.59	0.00193
ZNG1B	Altered group	0.31	0.001938
FECH	Altered group	0.51	0.00194
PRDX3	Altered group	0.48	0.001942
ARPC1A	Altered group	0.36	0.001956
OSGEPL1	Altered group	0.44	0.001958
FTH1P3	Altered group	0.59	0.001969
PCNA	Altered group	0.55	0.001977
GNG5	Altered group	0.43	0.001987
PDCD10	Altered group	0.46	0.001999
LSP1P4	Altered group	0.67	0.002002
SMARCE1	Altered group	0.27	0.002004
RBCK1	Altered group	0.44	0.002034
MRPL47	Altered group	0.45	0.002039
MTX2	Altered group	0.35	0.002044
PPIAL4C	Altered group	0.52	0.002046
NDUFAF5	Altered group	0.46	0.002063
SCRN3	Altered group	0.35	0.002063
ANXA7	Altered group	0.35	0.002079
STMN1	Altered group	0.77	0.00208
LYSMD1	Altered group	0.48	0.002083
MPV17	Altered group	0.48	0.002088
POP5	Altered group	0.57	0.002109
ANKRD39	Altered group	0.49	0.00211
MRPL58	Altered group	0.52	0.002119
SLC25A17	Altered group	0.35	0.00213
MGME1	Altered group	0.35	0.002137
C17ORF58	Altered group	0.56	0.002146
PSTK	Altered group	0.61	0.002158
TFG	Altered group	0.37	0.002184
ENSA	Altered group	0.34	0.002188
MORN2	Altered group	0.51	0.002192
MRPL43	Altered group	0.48	0.002205
SAR1A	Altered group	0.26	0.002209
PSMD1	Altered group	0.31	0.002217
DHRS4L2	Altered group	0.49	0.002217
PROSER2	Altered group	0.5	0.002218
LINC01554	Altered group	1.09	0.002219
NDUFAB1	Altered group	0.48	0.00222
PTRH2	Altered group	0.42	0.002248
ZYG11A	Altered group	1.41	0.00227
ZMPSTE24	Altered group	0.39	0.002271
MRPL52	Altered group	0.61	0.002276
SNRPE	Altered group	0.48	0.002277
MIIP	Altered group	0.34	0.002286
TMSB10	Altered group	0.54	0.002326
RICTOR	Altered group	0.43	0.002335
USP40	Altered group	0.29	0.002341
RPL37	Altered group	0.57	0.002342
PRAME	Altered group	2.33	0.002363
CYC1	Altered group	0.65	0.002369
GEMIN7	Altered group	0.49	0.002377
MARCHF5	Altered group	0.3	0.002382
NUTF2	Altered group	0.4	0.002398
MAST1	Altered group	0.86	0.002415
MRPS21	Altered group	0.57	0.00242
LTBR	Altered group	0.5	0.00244
SNF8	Altered group	0.37	0.002448
MARCHF7	Altered group	0.28	0.002454
TMEM267	Altered group	0.62	0.002457
PDCD6	Altered group	0.53	0.002467
ATP6V0A4	Altered group	1.74	0.00251
NME1-NME2	Altered group	0.77	0.002516
TMEM147	Altered group	0.48	0.002522
MITD1	Altered group	0.35	0.002522
OXLD1	Altered group	0.58	0.002533
RPUSD2	Altered group	0.28	0.002536
COA7	Altered group	0.51	0.002537
DIABLO	Altered group	0.41	0.002556
LAMTOR4	Altered group	0.61	0.002558
UQCR10	Altered group	0.51	0.002569
ALDH4A1	Altered group	0.42	0.002588
HYPK	Altered group	0.54	0.00259
PSMB1	Altered group	0.45	0.002593
MRPL27	Altered group	0.49	0.002604
AMDHD1	Altered group	1.38	0.002613
TLK1	Altered group	0.34	0.002621
FLAD1	Altered group	0.38	0.002628
GHITM	Altered group	0.41	0.002649
PEPD	Altered group	0.31	0.00265
ECE2	Altered group	0.64	0.00265
NPM3	Altered group	0.68	0.00265
MRPL45	Altered group	0.3	0.002654
DUS1L	Altered group	0.37	0.002681
CUTC	Altered group	0.44	0.002693
ZFP42	Altered group	2.61	0.002694
FASTKD2	Altered group	0.27	0.002694
GPX2	Altered group	3.01	0.002698
RETREG2	Altered group	0.26	0.002707
KCMF1	Altered group	0.37	0.00271
TDRD5	Altered group	2.06	0.002759
TREML3P	Altered group	1.4	0.002763
POP7	Altered group	0.5	0.002767
NMB	Altered group	1.04	0.002771
MRPL13	Altered group	0.61	0.002771
FAF1	Altered group	0.36	0.002772
ORC5	Altered group	0.35	0.002778
HEBP2	Altered group	0.58	0.002779
CCT5	Altered group	0.56	0.002788
ARPC5	Altered group	0.35	0.002797
RAB11A	Altered group	0.26	0.002837
FANCE	Altered group	0.35	0.002837
COX17	Altered group	0.48	0.002852
MGST3	Altered group	0.44	0.002859
MECR	Altered group	0.35	0.002862
PSMA5	Altered group	0.45	0.002866
SARNP	Altered group	0.41	0.002873
POMP	Altered group	0.39	0.00293
CCHCR1	Altered group	0.38	0.002934
UROD	Altered group	0.5	0.002938
CFL1P1	Altered group	0.49	0.002945
PTOV1	Altered group	0.35	0.002961
KRT10	Altered group	0.58	0.002966
TATDN1	Altered group	0.55	0.00299
SF3B6	Altered group	0.35	0.003008
PDHX	Altered group	0.32	0.003026
TRIT1	Altered group	0.42	0.003031
PYCR1	Altered group	0.57	0.003037
CBX8	Altered group	0.4	0.003058
BLOC1S2	Altered group	0.44	0.003058
RNF24	Altered group	0.59	0.003063
NOL7	Altered group	0.35	0.003075
COX7B	Altered group	0.58	0.003097
ARL1	Altered group	0.34	0.003104
LYG1	Altered group	0.88	0.003121
SERF2	Altered group	0.56	0.003126
NUP37	Altered group	0.51	0.003128
C1ORF43	Altered group	0.43	0.00313
PSMB3	Altered group	0.49	0.00314
PARL	Altered group	0.37	0.003142
SLC30A3	Altered group	1.41	0.003149
SMNDC1	Altered group	0.28	0.00321
C12ORF60	Altered group	0.67	0.003214
TOB1	Altered group	0.61	0.003218
MAGEA3	Altered group	3.08	0.003221
LYPD3	Altered group	1.34	0.003225
SLC3A2	Altered group	0.53	0.003264
PCYT2	Altered group	0.43	0.003267
HDHD5-AS1	Altered group	0.6	0.003272
THNSL1	Altered group	0.47	0.003278
COX6A1	Altered group	0.6	0.00328
GNGT1	Altered group	1.15	0.003284
CXORF58	Altered group	0.46	0.003291
TEFM	Altered group	0.36	0.003292
SUV39H2	Altered group	0.48	0.003309
ATG5	Altered group	0.4	0.003311
PRUNE1	Altered group	0.32	0.003313
UFD1	Altered group	0.43	0.003313
PUF60	Altered group	0.37	0.003316
MRPS34	Altered group	0.44	0.003319
MRPL37	Altered group	0.42	0.003338
BCKDHB	Altered group	0.44	0.003342
ZNF593	Altered group	0.57	0.003386
NDUFB5	Altered group	0.46	0.003402
RGS20	Altered group	1.3	0.003415
CBX3	Altered group	0.37	0.00342
BUD31	Altered group	0.53	0.003422
PEX7	Altered group	0.47	0.003422
INTS10	Altered group	0.32	0.003437
SYCE3	Altered group	0.98	0.003468
ATG101	Altered group	0.42	0.003477
TCP10L	Altered group	0.74	0.003485
MTRES1	Altered group	0.36	0.003508
UBE2V2	Altered group	0.4	0.003512
NDUFA10	Altered group	0.33	0.003518
SNX5	Altered group	0.37	0.00355
SF3A3	Altered group	0.31	0.003554
UGT1A9	Altered group	2.56	0.003589
ATP23	Altered group	0.43	0.003589
KYNU	Altered group	1.42	0.003601
DAP3	Altered group	0.31	0.003604
POLR2I	Altered group	0.44	0.003633
H3-3A	Altered group	0.5	0.003634
MKS1	Altered group	0.32	0.003637
SQSTM1	Altered group	0.68	0.003639
FAM200A	Altered group	0.35	0.00364
WDR77	Altered group	0.32	0.003694
IMP4	Altered group	0.4	0.003734
PSMC1	Altered group	0.41	0.003737
KIF22	Altered group	0.36	0.003755
TFDP2	Altered group	0.43	0.003765
EIF1	Altered group	0.28	0.003766
MTX1	Altered group	0.51	0.003779
EBPL	Altered group	0.7	0.003802
ZSCAN31	Altered group	0.74	0.003809
AURKAIP1	Altered group	0.47	0.003825
TXNDC9	Altered group	0.37	0.003858
TIMM50	Altered group	0.45	0.003861
MAGOHB	Altered group	0.47	0.003871
DNAJC8	Altered group	0.32	0.003875
BCAS2	Altered group	0.38	0.003885
TIMM8B	Altered group	0.63	0.003889
LSM10	Altered group	0.43	0.003913
TPRKB	Altered group	0.49	0.003923
PIGU	Altered group	0.38	0.003937
ABRACL	Altered group	0.51	0.003957
CORT	Altered group	0.66	0.003957
ORC3	Altered group	0.32	0.003974
RNF2	Altered group	0.42	0.003984
TMEM54	Altered group	0.51	0.003997
WDR53	Altered group	0.37	0.004002
RGS9BP	Altered group	0.87	0.004015
FTH1	Altered group	0.55	0.004019
TARBP2	Altered group	0.45	0.004046
TOMM70	Altered group	0.29	0.004061
RPS8	Altered group	0.66	0.004064
NDUFS8	Altered group	0.45	0.004069
CIMAP2	Altered group	0.64	0.004077
IDH3B	Altered group	0.38	0.004088
MZT2A	Altered group	0.6	0.004103
TRMU	Altered group	0.42	0.004118
RXYLT1	Altered group	0.38	0.004134
NDUFV2	Altered group	0.49	0.004143
ADH5	Altered group	0.43	0.004151
SNRPF	Altered group	0.47	0.004151
ZNHIT3	Altered group	0.34	0.004206
TMIE	Altered group	0.6	0.004228
UQCRC1	Altered group	0.35	0.004261
EXD1	Altered group	0.7	0.004294
CDS2	Altered group	0.41	0.004296
SNHG3	Altered group	0.48	0.004308
RARS2	Altered group	0.36	0.004309
CRIPT	Altered group	0.47	0.004341
LRP8	Altered group	0.89	0.004344
ABCC3	Altered group	0.58	0.004373
BIRC5	Altered group	0.97	0.004403
DARS1	Altered group	0.34	0.004432
MPLKIP	Altered group	0.36	0.004439
NDUFB9	Altered group	0.56	0.004448
SLBP	Altered group	0.34	0.004453
AGBL5	Altered group	0.42	0.004486
PTP4A1	Altered group	0.59	0.004497
PCBD1	Altered group	0.47	0.004515
RCC1	Altered group	0.55	0.004528
ZNG1F	Altered group	0.57	0.004558
MRPL51	Altered group	0.46	0.004566
MTERF4	Altered group	0.39	0.004576
PAH	Altered group	2.16	0.004578
C1D	Altered group	0.39	0.004581
UGT1A6	Altered group	3.03	0.00462
ACBD6	Altered group	0.32	0.004629
EXOSC4	Altered group	0.5	0.004646
TEX14	Altered group	0.69	0.004647
MRPL36	Altered group	0.54	0.004649
MED6	Altered group	0.34	0.00467
PSMC2	Altered group	0.31	0.004686
YRDC	Altered group	0.37	0.004715
DDT	Altered group	0.51	0.004771
CIAO2A	Altered group	0.32	0.004793
SDHAF3	Altered group	0.51	0.004794
EXOSC1	Altered group	0.39	0.004808
MAGEA6	Altered group	2.99	0.004821
GABRA3	Altered group	1.71	0.004825
SPACDR	Altered group	0.61	0.004831
CPLX2	Altered group	3.06	0.004846
PPP2R2D	Altered group	0.26	0.004868
OGFOD2	Altered group	0.32	0.004885
PPCDC	Altered group	0.42	0.004894
THAP4	Altered group	0.37	0.004911
SNU13	Altered group	0.37	0.004939
PIGY	Altered group	0.38	0.004957
SLC25A3	Altered group	0.26	0.004974
THAP3	Altered group	0.43	0.004975
COX6B1	Altered group	0.54	0.004979
CSNK2B	Altered group	0.33	0.004995
OSBPL9	Altered group	0.41	0.00501
RPF2	Altered group	0.43	0.005013
TAS2R20	Altered group	0.52	0.005016
SEC11A	Altered group	0.28	0.005042
XRCC5	Altered group	0.24	0.00505
CCR3	Altered group	1.01	0.00507
LINC00319	Altered group	1.48	0.005087
ADISSP	Altered group	0.46	0.005121
NIT1	Altered group	0.36	0.005129
STMP1	Altered group	0.41	0.00513
LRRC23	Altered group	0.49	0.005135
ALDH3A2	Altered group	0.58	0.005139
CEP57L1	Altered group	0.46	0.005152
SRP9	Altered group	0.42	0.005164
IER3IP1	Altered group	0.36	0.005186
NTPCR	Altered group	0.62	0.00519
LSM4	Altered group	0.52	0.005268
IMP3	Altered group	0.35	0.005275
ST3GAL4	Altered group	0.67	0.005339
CEP15	Altered group	0.73	0.005342
IFT43	Altered group	0.5	0.005375
CHPT1	Altered group	0.68	0.005388
ALKBH2	Altered group	0.5	0.005409
TMA7	Altered group	0.5	0.005415
SRP14	Altered group	0.33	0.005428
TUBD1	Altered group	0.41	0.005511
ADPRS	Altered group	0.36	0.005525
GLTP	Altered group	0.36	0.005533
ILKAP	Altered group	0.32	0.005558
NRG4	Altered group	1.56	0.005568
CDK5	Altered group	0.45	0.0056
ALG3	Altered group	0.4	0.005628
ATF4	Altered group	0.3	0.005647
OXSM	Altered group	0.39	0.005648
LSM2	Altered group	0.51	0.005667
DHRS4	Altered group	0.4	0.005699
NEDD8	Altered group	0.4	0.005745
SUB1	Altered group	0.49	0.005761
HNRNPL	Altered group	0.17	0.005765
H4C8	Altered group	0.74	0.005769
ANAPC5	Altered group	0.25	0.00577
ZC3HC1	Altered group	0.33	0.005774
EMG1	Altered group	0.61	0.005778
DNAJB3	Altered group	1.08	0.005817
SNRPG	Altered group	0.53	0.005848
MPHOSPH10	Altered group	0.22	0.005851
FAM177A1	Altered group	0.45	0.005876
PSMB7	Altered group	0.36	0.005885
OIP5	Altered group	0.91	0.005908
METTL8	Altered group	0.33	0.005941
MRPL55	Altered group	0.45	0.005942
GTF2H5	Altered group	0.43	0.005952
RANBP1	Altered group	0.39	0.005998
CUTA	Altered group	0.36	0.006044
LINC01002	Altered group	0.74	0.006091
KHDC4	Altered group	0.35	0.006104
RMND5A	Altered group	0.3	0.006106
BGLAP	Altered group	0.55	0.006121
DGUOK	Altered group	0.35	0.006122
DNTTIP2	Altered group	0.46	0.006123
CUEDC2	Altered group	0.29	0.006141
MRPS10	Altered group	0.37	0.006142
OVOL2	Altered group	0.67	0.006173
RNF220	Altered group	0.3	0.006175
HAX1	Altered group	0.44	0.006176
CCND3	Altered group	0.71	0.006197
GSS	Altered group	0.33	0.006199
BICDL1	Altered group	0.83	0.006208
MICOS10	Altered group	0.41	0.006215
MTMR2	Altered group	0.36	0.006246
IFTAP	Altered group	0.51	0.006259
IFRD1	Altered group	0.61	0.006259
ADK	Altered group	0.54	0.006278
ST20	Altered group	0.51	0.006284
ISY1	Altered group	0.22	0.006323
SPCS1	Altered group	0.33	0.006324
NUDT9	Altered group	0.23	0.00633
COA4	Altered group	0.43	0.006376
BFSP1	Altered group	0.73	0.006397
SKIDA1	Altered group	0.75	0.006445
CDPF1	Altered group	0.34	0.006457
POLG2	Altered group	0.3	0.006472
GLRX3	Altered group	0.49	0.00649
COASY	Altered group	0.26	0.006498
HSF2BP	Altered group	0.61	0.006506
ATP5PF	Altered group	0.46	0.006528
UBA5	Altered group	0.2	0.00654
MEAF6	Altered group	0.37	0.006544
PA2G4	Altered group	0.4	0.006546
UBE2J2	Altered group	0.28	0.006559
MYCBP	Altered group	0.43	0.006566
AUP1	Altered group	0.36	0.006598
TMEM14C	Altered group	0.52	0.00665
PDCD2	Altered group	0.31	0.006657
PDE6D	Altered group	0.35	0.006671
SMIM45	Altered group	0.77	0.00668
ASIC5	Altered group	0.5	0.006698
SHTN1	Altered group	0.52	0.006702
ZNF639	Altered group	0.29	0.006733
FAAP20	Altered group	0.5	0.00674
S100A11	Altered group	0.5	0.006761
POLR1C	Altered group	0.36	0.006765
IQCD	Altered group	0.54	0.00677
GNL2	Altered group	0.32	0.006786
KHDC1	Altered group	0.54	0.006871
APOO	Altered group	0.43	0.006884
ROMO1	Altered group	0.63	0.006887
RBX1	Altered group	0.5	0.006912
MFSD2B	Altered group	0.58	0.006957
TXNDC12	Altered group	0.35	0.006967
UQCC2	Altered group	0.57	0.006991
ACAD9	Altered group	0.25	0.007005
SLC6A15	Altered group	1.57	0.007039
PMS2P5	Altered group	0.34	0.007042
CASC15	Altered group	1.07	0.007062
PARS2	Altered group	0.33	0.007066
EXOSC8	Altered group	0.44	0.007067
MOK	Altered group	0.49	0.007097
KRT10-AS1	Altered group	0.63	0.007115
GEMIN6	Altered group	0.53	0.007192
MAGEA2	Altered group	2.74	0.007197
ANP32A	Altered group	0.32	0.007215
PAFAH1B3	Altered group	0.37	0.00723
ENTPD6	Altered group	0.22	0.007238
SLIRP	Altered group	0.51	0.007238
WDR12	Altered group	0.44	0.007238
TIGD1	Altered group	0.5	0.007252
CEP85	Altered group	0.46	0.007297
DPH2	Altered group	0.42	0.007306
SLC9A2	Altered group	1.49	0.007378
CSNK2A1	Altered group	0.29	0.007386
TMED3	Altered group	0.46	0.007401
ATP5IF1	Altered group	0.44	0.00743
CNDP1	Altered group	0.8	0.007433
GKAP1	Altered group	0.39	0.007483
AVPI1	Altered group	0.81	0.007488
POLR3F	Altered group	0.28	0.0075
JAGN1	Altered group	0.39	0.007508
SMIM12	Altered group	0.36	0.007527
TCEAL9	Altered group	0.3	0.007533
PARK7	Altered group	0.36	0.00754
COA3	Altered group	0.57	0.007571
PSMB6	Altered group	0.51	0.007594
SULT1A3	Altered group	0.54	0.007596
NSUN3	Altered group	0.39	0.007612
TMEM17	Altered group	0.48	0.007613
RNF32	Altered group	0.66	0.007616
QPRT	Altered group	0.94	0.007658
DDTL	Altered group	0.46	0.007702
PFDN4	Altered group	0.44	0.007728
MRPL10	Altered group	0.24	0.00775
KRTCAP2	Altered group	0.49	0.007767
WASH3P	Altered group	0.31	0.007841
POF1B	Altered group	1.21	0.007872
PTGES	Altered group	0.93	0.007882
ZNF607	Altered group	0.42	0.007921
YBX2	Altered group	1.38	0.007923
NUMBL	Altered group	0.42	0.007933
SEC13	Altered group	0.29	0.007934
PRH1	Altered group	0.38	0.007949
TEN1	Altered group	0.44	0.007996
PSMD9	Altered group	0.33	0.007999
POLR1H	Altered group	0.41	0.008008
TYSND1	Altered group	0.47	0.008029
ABCC2	Altered group	2.34	0.008041
OIP5-AS1	Altered group	0.39	0.008043
ASPH	Altered group	0.73	0.008057
MRPL17	Altered group	0.37	0.00806
MAGEA12	Altered group	2.41	0.008074
POLR2K	Altered group	0.42	0.008081
SLC25A33	Altered group	0.47	0.008082
CCDC110	Altered group	0.58	0.008083
SLC25A39	Altered group	0.36	0.008092
BCL2L10	Altered group	1.03	0.008119
SNRPA	Altered group	0.33	0.008123
CCNC	Altered group	0.46	0.008133
SUPT4H1	Altered group	0.3	0.008177
ZNF771	Altered group	0.51	0.008207
ADIPOR1	Altered group	0.27	0.008231
ATP5PO	Altered group	0.47	0.008295
RPE	Altered group	0.37	0.008296
GCSH	Altered group	0.84	0.008328
MILIP	Altered group	0.49	0.008357
CZIB	Altered group	0.38	0.008373
ATXN10	Altered group	0.28	0.008402
KRT7	Altered group	0.8	0.00843
PRTFDC1	Altered group	0.49	0.008477
WIPF3	Altered group	1.03	0.008479
RIOK1	Altered group	0.32	0.008485
EEF1AKMT2	Altered group	0.39	0.008518
HMBS	Altered group	0.48	0.00852
ARMC10	Altered group	0.35	0.008563
MINPP1	Altered group	0.33	0.008568
SCARNA12	Altered group	0.52	0.008586
UROS	Altered group	0.4	0.008592
GRK7	Altered group	0.41	0.008594
COPS7B	Altered group	0.28	0.008628
MRPS12	Altered group	0.54	0.008634
TRIAP1	Altered group	0.36	0.008641
ERH	Altered group	0.42	0.008656
TTPA	Altered group	0.92	0.008661
DCUN1D5	Altered group	0.36	0.008675
MIP	Altered group	0.47	0.008744
DAD1	Altered group	0.36	0.008762
CCDC12	Altered group	0.42	0.008783
TOMM40	Altered group	0.4	0.008791
LSM5	Altered group	0.38	0.008805
CISD1	Altered group	0.38	0.008808
KRT86	Altered group	0.92	0.008835
CMC2	Altered group	0.38	0.008854
FAM200B	Altered group	0.29	0.00886
MAEA	Altered group	0.28	0.008871
PSMD12	Altered group	0.31	0.008883
DDX25	Altered group	0.94	0.008919
C1ORF35	Altered group	0.36	0.00894
ZMAT5	Altered group	0.37	0.00896
TRIB3	Altered group	0.69	0.00896
COPS7A	Altered group	0.27	0.008961
PEX14	Altered group	0.29	0.008976
ERP29	Altered group	0.37	0.008988
CBS	Altered group	0.74	0.009017
FGF12	Altered group	1.34	0.009027
SNRNP27	Altered group	0.23	0.009029
CASP6	Altered group	0.33	0.00903
PPIE	Altered group	0.38	0.009036
PEDS1	Altered group	0.28	0.009047
PSMD7	Altered group	0.28	0.009054
ABT1	Altered group	0.3	0.009118
MPPE1	Altered group	0.37	0.009119
TIAL1	Altered group	0.27	0.009132
GARIN2	Altered group	0.4	0.009135
PRPF38A	Altered group	0.33	0.009171
TSFM	Altered group	0.46	0.009297
TIPIN	Altered group	0.42	0.00931
AKIRIN2	Altered group	0.32	0.009314
MRPS33	Altered group	0.49	0.009355
HSPD1	Altered group	0.34	0.009357
PHF5A	Altered group	0.4	0.009379
WDR73	Altered group	0.27	0.009382
ATP5PB	Altered group	0.35	0.009466
AADACP1	Altered group	1.03	0.009485
TMEM237	Altered group	0.45	0.009507
MACROD1	Altered group	0.53	0.009517
C1ORF56	Altered group	0.58	0.009539
SPINT2	Altered group	0.42	0.00955
PTS	Altered group	0.49	0.009582
EHHADH	Altered group	0.38	0.009604
TRAPPC6A	Altered group	0.58	0.009623
HYAL3	Altered group	0.54	0.009646
CREG1	Altered group	0.54	0.009649
PFN4	Altered group	0.69	0.009699
FGG	Altered group	2.02	0.009719
CINP	Altered group	0.41	0.009737
SPAG16	Altered group	0.5	0.009741
FAAP24	Altered group	0.4	0.009748
TTC27	Altered group	0.35	0.009748
CCT2	Altered group	0.32	0.009764
MIR4435-2HG	Altered group	0.58	0.009781
HESX1	Altered group	0.47	0.009793
HIBADH	Altered group	0.33	0.009865
ARL3	Altered group	0.4	0.009911
NAXE	Altered group	0.52	0.009938
COA8	Altered group	0.45	0.009941
SEC22A	Altered group	0.37	0.01
SNRPD2	Altered group	0.52	0.01
PHLDB3	Altered group	0.42	0.01
WDR75	Altered group	0.27	0.0101
RWDD1	Altered group	0.35	0.0101
TTC32	Altered group	0.48	0.0101
AIRIM	Altered group	0.36	0.0101
ZNHIT1	Altered group	0.53	0.0101
SMIM30	Altered group	0.51	0.0102
C2ORF49	Altered group	0.4	0.0102
FOXK2	Altered group	0.28	0.0102
EMC7	Altered group	0.34	0.0103
MAGEB2	Altered group	1.98	0.0103
FBXW10	Altered group	0.96	0.0103
NIFK	Altered group	0.34	0.0103
PPP1R35	Altered group	0.48	0.0103
TSNAX	Altered group	0.36	0.0103
PACRGL	Altered group	0.32	0.0104
RPLP1	Altered group	0.49	0.0104
SSU72	Altered group	0.24	0.0104
XCL1	Altered group	0.85	0.0104
COPS6	Altered group	0.32	0.0104
MRPL53	Altered group	0.49	0.0104
SAP18	Altered group	0.38	0.0104
CGREF1	Altered group	1.14	0.0104
POLR2H	Altered group	0.33	0.0105
PTCD3	Altered group	0.28	0.0105
DEPDC4	Altered group	0.51	0.0106
MRPL57	Altered group	0.51	0.0106
AP3S2	Altered group	0.29	0.0106
DYNLL1	Altered group	0.3	0.0107
UBA2	Altered group	0.36	0.0108
PUS1	Altered group	0.41	0.0108
XRCC6	Altered group	0.26	0.0108
SSBP1	Altered group	0.4	0.0108
CLYBL	Altered group	0.58	0.0108
GABPB1-AS1	Altered group	0.47	0.0109
ATP5MG	Altered group	0.43	0.0109
ZNF711	Altered group	0.9	0.0109
UNC50	Altered group	0.32	0.0109
CWC15	Altered group	0.27	0.0109
FAM227B	Altered group	0.51	0.0109
CDIPTOSP	Altered group	0.95	0.011
SFXN4	Altered group	0.44	0.011
AKR1C8	Altered group	0.48	0.0111
SFN	Altered group	0.66	0.0111
CENPQ	Altered group	0.44	0.0111
SLC66A1	Altered group	0.25	0.0111
LSM3	Altered group	0.32	0.0112
LAMTOR3	Altered group	0.29	0.0112
TIMM17A	Altered group	0.3	0.0113
TAPT1-AS1	Altered group	0.54	0.0113
RMND1	Altered group	0.32	0.0113
IMPA2	Altered group	0.61	0.0114
SF3B5	Altered group	0.46	0.0114
JMJD1C-AS1	Altered group	0.79	0.0114
BOLA1	Altered group	0.57	0.0114
BANF1	Altered group	0.37	0.0114
TRMT2A	Altered group	0.27	0.0114
PYM1	Altered group	0.42	0.0114
YWHAE	Altered group	0.33	0.0115
RPS17	Altered group	0.49	0.0116
TFAM	Altered group	0.34	0.0116
ZNF32	Altered group	0.4	0.0117
MYL12B	Altered group	0.41	0.0117
CDK2AP1	Altered group	0.38	0.0117
CIDECP1	Altered group	0.34	0.0117
RIDA	Altered group	0.45	0.0117
CENPW	Altered group	0.71	0.0118
MCUR1	Altered group	0.32	0.0118
PEMT	Altered group	0.41	0.0118
POLR2F	Altered group	0.39	0.0118
HDGF	Altered group	0.35	0.0119
TFB2M	Altered group	0.33	0.0119
RHCG	Altered group	1.98	0.0119
EIF5A	Altered group	0.47	0.0119
RSL24D1	Altered group	0.37	0.0119
VAPA	Altered group	0.33	0.0119
DERA	Altered group	0.46	0.0119
TOMM22	Altered group	0.33	0.012
MAGEA4	Altered group	2.57	0.012
SNAPIN	Altered group	0.34	0.0121
STRAP	Altered group	0.44	0.0121
UBL7	Altered group	0.31	0.0121
DESI2	Altered group	0.33	0.0121
RIPPLY2	Altered group	0.85	0.0122
SDHAF4	Altered group	0.55	0.0122
B3GNTL1	Altered group	0.42	0.0122
SNHG9	Altered group	0.65	0.0123
NRSN2	Altered group	0.36	0.0123
ALKBH4	Altered group	0.27	0.0123
HHIPL2	Altered group	1.81	0.0123
CSAG3	Altered group	2.01	0.0123
CA14	Altered group	0.54	0.0124
BUD23	Altered group	0.38	0.0124
ATRAID	Altered group	0.49	0.0124
RPL23AP7	Altered group	0.39	0.0124
PAM16	Altered group	0.57	0.0124
RRP36	Altered group	0.26	0.0125
SLC44A5	Altered group	1.29	0.0125
LINC00470	Altered group	1.37	0.0126
TRUB2	Altered group	0.4	0.0126
AURKAP1	Altered group	0.6	0.0126
MOGAT1	Altered group	0.32	0.0126
BPNT1	Altered group	0.36	0.0126
KNSTRN	Altered group	0.56	0.0126
LINC00339	Altered group	0.4	0.0127
AARSD1	Altered group	0.3	0.0127
SPRYD4	Altered group	0.45	0.0127
PSMG4	Altered group	0.41	0.0128
ATG4B	Altered group	0.31	0.0129
TUBA1C	Altered group	0.38	0.0129
DRG1	Altered group	0.26	0.013
OSTC	Altered group	0.35	0.013
CENPS	Altered group	0.44	0.013
MRFAP1L2	Altered group	0.31	0.0131
LYPLAL1	Altered group	0.41	0.0131
EFNA3	Altered group	0.64	0.0131
VTA1	Altered group	0.29	0.0132
RAD23A	Altered group	0.27	0.0132
PPM1J	Altered group	0.72	0.0132
PDRG1	Altered group	0.38	0.0132
TAF12	Altered group	0.29	0.0132
FIGN	Altered group	0.76	0.0132
COPB2	Altered group	0.21	0.0132
RPS26	Altered group	0.53	0.0132
GTF3A	Altered group	0.44	0.0132
DUSP28	Altered group	0.3	0.0133
FAM162A	Altered group	0.5	0.0133
OST4	Altered group	0.45	0.0133
FKBP4	Altered group	0.37	0.0134
ANAPC16	Altered group	0.4	0.0134
HBS1L	Altered group	0.31	0.0134
EIF5AL1	Altered group	0.43	0.0135
PACC1	Altered group	0.41	0.0135
GJA9	Altered group	0.51	0.0135
OARD1	Altered group	0.27	0.0136
CCDC124	Altered group	0.39	0.0136
H1-2	Altered group	0.81	0.0136
SLC48A1	Altered group	0.38	0.0137
C2ORF68	Altered group	0.32	0.0137
RPS12	Altered group	0.46	0.0137
COPS2	Altered group	0.3	0.0137
PCLAF	Altered group	0.68	0.0137
CSAG2	Altered group	1.76	0.0137
FAR2P1	Altered group	1.42	0.0138
HOXA4	Altered group	0.89	0.0138
GTPBP8	Altered group	0.29	0.0138
MRPL16	Altered group	0.3	0.0138
CISD2	Altered group	0.34	0.0138
NXT1	Altered group	0.45	0.0138
UBE2K	Altered group	0.26	0.0138
KBTBD6	Altered group	0.28	0.0138
NME4	Altered group	0.5	0.0139
TMEM41A	Altered group	0.28	0.0139
KDM1A	Altered group	0.23	0.0139
COX7A2L	Altered group	0.38	0.014
TRIM45	Altered group	0.5	0.014
FXYD4	Altered group	1.86	0.014
TM2D3	Altered group	0.26	0.014
SP9	Altered group	1.13	0.014
RPN1	Altered group	0.24	0.0141
XPO1	Altered group	0.23	0.0141
TEDC2	Altered group	0.55	0.0141
MRPL34	Altered group	0.41	0.0141
UCN	Altered group	0.64	0.0141
PPP1R7	Altered group	0.29	0.0141
DPM3	Altered group	0.65	0.0142
PGRMC2	Altered group	0.29	0.0142
USP5	Altered group	0.27	0.0142
SLC18B1	Altered group	0.36	0.0142
CKMT1A	Altered group	1.27	0.0143
PSMA3	Altered group	0.44	0.0143
NDUFA13	Altered group	0.53	0.0143
ZNF692	Altered group	0.48	0.0143
RPL35A	Altered group	0.44	0.0144
FBXO30	Altered group	0.39	0.0144
NSUN6	Altered group	0.22	0.0144
PTRHD1	Altered group	0.58	0.0145
DGCR6L	Altered group	0.4	0.0145
TATDN3	Altered group	0.37	0.0145
LY6K	Altered group	1.73	0.0145
GUCY1B2	Altered group	0.78	0.0145
CUL3	Altered group	0.13	0.0145
LINC01001	Altered group	0.54	0.0145
PPIA	Altered group	0.35	0.0145
ST13	Altered group	0.23	0.0146
ZFP69	Altered group	0.32	0.0146
C1ORF159	Altered group	0.29	0.0146
RPL38	Altered group	0.41	0.0146
CRYBG2	Altered group	0.99	0.0147
LHFPL5	Altered group	0.84	0.0147
SDR39U1	Altered group	0.3	0.0148
SPX	Altered group	1.64	0.0148
TUFM	Altered group	0.35	0.0148
ABHD1	Altered group	0.9	0.0148
EME1	Altered group	0.57	0.0148
HAT1	Altered group	0.28	0.0149
MPC2	Altered group	0.46	0.0149
LEKR1	Altered group	0.53	0.0149
TXNL1	Altered group	0.39	0.0149
EDEM2	Altered group	0.32	0.0149
TARS2	Altered group	0.28	0.0149
PPHLN1	Altered group	0.21	0.0149
DYNLT2B	Altered group	0.41	0.0149
GPN3	Altered group	0.33	0.015
RAB18	Altered group	0.27	0.0151
LRRC8D	Altered group	0.32	0.0151
DDX28	Altered group	0.31	0.0151
MREG	Altered group	0.44	0.0151
FUCA2	Altered group	0.38	0.0152
PPP4C	Altered group	0.31	0.0152
CCT4	Altered group	0.32	0.0152
DBIL5P	Altered group	0.45	0.0152
APTX	Altered group	0.29	0.0152
DNPH1	Altered group	0.44	0.0153
ZNF114	Altered group	1	0.0153
TRMT6	Altered group	0.28	0.0153
ZAR1	Altered group	0.35	0.0154
NGDN	Altered group	0.31	0.0154
COX6C	Altered group	0.41	0.0154
RPL4	Altered group	0.33	0.0154
TMEM40	Altered group	1.2	0.0154
STYK1	Altered group	0.61	0.0154
PRXL2A	Altered group	0.24	0.0155
VPS37A	Altered group	0.26	0.0155
PIGC	Altered group	0.31	0.0155
NENF	Altered group	0.54	0.0155
LINC01816	Altered group	0.74	0.0155
CLGN	Altered group	1.3	0.0155
HSDL1	Altered group	0.38	0.0156
HSPBP1	Altered group	0.32	0.0156
RPS19BP1	Altered group	0.36	0.0156
MRPS18B	Altered group	0.36	0.0157
TUBG1	Altered group	0.32	0.0157
GSTA5	Altered group	0.65	0.0157
NQO2	Altered group	0.6	0.0157
GTF3C6	Altered group	0.3	0.0158
CHTOP	Altered group	0.24	0.0158
ADSS1	Altered group	0.62	0.0158
GLOD4	Altered group	0.25	0.0158
HERC4	Altered group	0.26	0.0158
RAB13	Altered group	0.28	0.0159
VPS52	Altered group	0.27	0.0159
MLF1	Altered group	0.56	0.0159
SERPINI1	Altered group	0.69	0.0159
LDLRAD1	Altered group	1.12	0.016
NXNL2	Altered group	0.61	0.016
ELOC	Altered group	0.36	0.016
PRPF18	Altered group	0.19	0.016
GLRX5	Altered group	0.3	0.0161
NUDT1	Altered group	0.41	0.0161
ATP5F1A	Altered group	0.3	0.0162
CSTF3	Altered group	0.2	0.0162
ZNF576	Altered group	0.29	0.0162
CAPNS1	Altered group	0.27	0.0162
UXT-AS1	Altered group	0.32	0.0163
GNL3	Altered group	0.31	0.0163
PLEKHG6	Altered group	0.58	0.0164
TPMT	Altered group	0.31	0.0164
TIPRL	Altered group	0.28	0.0164
BBIP1	Altered group	0.37	0.0164
JTB	Altered group	0.38	0.0165
LHPP	Altered group	0.54	0.0165
MRM3	Altered group	0.36	0.0166
NDUFA8	Altered group	0.35	0.0166
YDJC	Altered group	0.46	0.0166
ATG3	Altered group	0.27	0.0166
ATF1	Altered group	0.35	0.0166
RPL23AP82	Altered group	0.31	0.0167
NACA	Altered group	0.3	0.0167
MTFR1L	Altered group	0.27	0.0167
ALYREF	Altered group	0.33	0.0167
NOP58	Altered group	0.27	0.0167
ARPC3	Altered group	0.32	0.0168
MRPL1	Altered group	0.34	0.0168
MAN1B1	Altered group	0.21	0.0168
MRPS18A	Altered group	0.36	0.0168
ABCB8	Altered group	0.33	0.0168
HSF1	Altered group	0.27	0.0169
ELOB	Altered group	0.49	0.0169
TWF1	Altered group	0.39	0.017
TIGD2	Altered group	0.55	0.017
B3GALNT2	Altered group	0.3	0.017
ANKRD16	Altered group	0.31	0.0171
FRA10AC1	Altered group	0.24	0.0171
RNASEH2B	Altered group	0.34	0.0171
NPW	Altered group	1.28	0.0172
PIGF	Altered group	0.4	0.0172
FHIP2A	Altered group	0.29	0.0172
STX19	Altered group	0.62	0.0173
CLNS1A	Altered group	0.23	0.0174
AMZ2P1	Altered group	0.35	0.0174
EWSAT1	Altered group	0.54	0.0175
ZCCHC3	Altered group	0.23	0.0175
MTERF2	Altered group	0.24	0.0176
ARRDC1-AS1	Altered group	0.32	0.0177
MIR9-1HG	Altered group	1.73	0.0177
NCAPH2	Altered group	0.29	0.0178
TMEM33	Altered group	0.29	0.0179
NOL10	Altered group	0.25	0.0179
EMC6	Altered group	0.42	0.0179
NAA38	Altered group	0.57	0.018
CLVS1	Altered group	0.86	0.018
SLC27A5	Altered group	0.6	0.0181
DUBR	Altered group	0.39	0.0182
PRR3	Altered group	0.29	0.0182
CRB1	Altered group	1	0.0182
UBE2T	Altered group	0.6	0.0182
TPRA1	Altered group	0.25	0.0182
BLOC1S1	Altered group	0.53	0.0183
HMCES	Altered group	0.25	0.0183
SRPRB	Altered group	0.34	0.0183
SPSB2	Altered group	0.59	0.0184
PUSL1	Altered group	0.45	0.0184
SCCPDH	Altered group	0.4	0.0185
UBE2M	Altered group	0.29	0.0185
GRB14	Altered group	0.62	0.0185
TIMM22	Altered group	0.3	0.0186
NECAB3	Altered group	0.53	0.0186
SERP1	Altered group	0.4	0.0186
DNAJC5G	Altered group	0.49	0.0186
ECI1	Altered group	0.46	0.0186
SUGT1	Altered group	0.28	0.0186
DSCR9	Altered group	0.4	0.0186
C5ORF34	Altered group	0.6	0.0187
LIN37	Altered group	0.3	0.0187
FH	Altered group	0.28	0.0187
PFDN5	Altered group	0.48	0.0187
EXOSC9	Altered group	0.25	0.0188
SMIM11	Altered group	0.5	0.0188
CSAG1	Altered group	1.89	0.0188
NOL12	Altered group	0.33	0.0188
NUDT3	Altered group	0.23	0.0189
GTF2E1	Altered group	0.32	0.019
CYP2C8	Altered group	0.93	0.0191
SCAMP3	Altered group	0.26	0.0192
IARS2	Altered group	0.24	0.0192
CCDC38	Altered group	0.29	0.0192
LRP12	Altered group	0.48	0.0193
CFHR4	Altered group	0.38	0.0193
RPF1	Altered group	0.33	0.0193
PPP2R3B	Altered group	0.4	0.0194
ZSCAN21	Altered group	0.42	0.0194
YY1	Altered group	0.27	0.0194
LYRM2	Altered group	0.27	0.0194
CHRNB4	Altered group	0.68	0.0194
LTV1	Altered group	0.28	0.0194
REXO5	Altered group	0.43	0.0194
NCBP2AS2	Altered group	0.39	0.0195
MGST2	Altered group	0.36	0.0195
TTC22	Altered group	0.57	0.0195
DUSP23	Altered group	0.67	0.0195
UBAC2	Altered group	0.19	0.0196
DCUN1D4	Altered group	0.27	0.0196
MIEN1	Altered group	0.41	0.0196
PSENEN	Altered group	0.41	0.0197
POLR3C	Altered group	0.25	0.0197
ROPN1	Altered group	0.63	0.02
RBM42	Altered group	0.31	0.02
NUDT7	Altered group	0.61	0.02
ANAPC15	Altered group	0.4	0.02
ZC3H15	Altered group	0.24	0.0201
GADD45GIP1	Altered group	0.43	0.0202
NOC2L	Altered group	0.25	0.0202
KRR1	Altered group	0.32	0.0203
FAH	Altered group	0.45	0.0203
CCDC57	Altered group	0.51	0.0204
NAA10	Altered group	0.35	0.0204
ANAPC10	Altered group	0.27	0.0204
NFS1	Altered group	0.22	0.0204
PPA2	Altered group	0.35	0.0205
MESP1	Altered group	0.81	0.0206
DDOST	Altered group	0.22	0.0209
COMT	Altered group	0.36	0.0209
TRNAU1AP	Altered group	0.42	0.0209
GABPB1	Altered group	0.2	0.021
DCTN6	Altered group	0.23	0.021
GAS5	Altered group	0.62	0.021
ATAD3B	Altered group	0.41	0.021
THAP11	Altered group	0.21	0.021
CTSV	Altered group	1.12	0.0212
C19ORF47	Altered group	0.3	0.0212
DCTN2	Altered group	0.36	0.0212
HIKESHI	Altered group	0.3	0.0214
C8ORF82	Altered group	0.48	0.0214
HSD17B7	Altered group	0.38	0.0214
TM2D1	Altered group	0.4	0.0214
DDX47	Altered group	0.3	0.0214
SUN3	Altered group	1.33	0.0214
CHMP4A	Altered group	0.33	0.0215
CLPSL1	Altered group	0.8	0.0215
SLC35A1	Altered group	0.39	0.0215
NPLOC4	Altered group	0.24	0.0216
GRAMD1C	Altered group	0.49	0.0216
MKRN3	Altered group	1.44	0.0216
HDDC3	Altered group	0.42	0.0216
VPS29	Altered group	0.34	0.0217
WDR72	Altered group	1.61	0.0217
RBM45	Altered group	0.17	0.0217
RPL37A	Altered group	0.44	0.0218
PPT1	Altered group	0.41	0.0218
PMF1	Altered group	0.41	0.0219
SPATS2	Altered group	0.35	0.022
IL18	Altered group	0.43	0.022
ORMDL2	Altered group	0.36	0.022
NDUFAF7	Altered group	0.28	0.022
TIMM8A	Altered group	0.36	0.022
MRPL21	Altered group	0.33	0.0221
ZNF280A	Altered group	1.09	0.0221
SULT1A1	Altered group	0.57	0.0221
ANXA2	Altered group	0.27	0.0221
CCDC122	Altered group	0.37	0.0222
KATNAL2	Altered group	0.51	0.0222
PSMF1	Altered group	0.25	0.0223
CCDC24	Altered group	0.51	0.0223
H2BC15	Altered group	0.5	0.0223
APOM	Altered group	0.6	0.0224
NSMCE2	Altered group	0.46	0.0224
PCBP2	Altered group	0.28	0.0224
SNRPGP15	Altered group	0.4	0.0225
UNG	Altered group	0.3	0.0226
HMG20B	Altered group	0.29	0.0227
SLC38A6	Altered group	0.44	0.0227
BNIPL	Altered group	1.01	0.0227
ESS2	Altered group	0.21	0.0228
TP53TG1	Altered group	0.6	0.0228
TIMM21	Altered group	0.25	0.0229
TMPRSS15	Altered group	0.9	0.0229
SNRNP25	Altered group	0.34	0.0229
THOC7	Altered group	0.32	0.0229
DTD1	Altered group	0.29	0.0229
FASTKD5	Altered group	0.28	0.0229
METTL25B	Altered group	0.31	0.023
EFNA1	Altered group	0.57	0.023
TUBAL3	Altered group	0.92	0.0231
PA2G4P4	Altered group	0.35	0.0231
KRT81	Altered group	1.47	0.0232
RBIS	Altered group	0.43	0.0232
INA	Altered group	1.65	0.0232
FIRRM	Altered group	0.37	0.0233
AKNAD1	Altered group	0.75	0.0234
NT5DC3	Altered group	0.45	0.0234
PIGP	Altered group	0.47	0.0234
SHBG	Altered group	0.44	0.0234
YTHDF2	Altered group	0.17	0.0236
NT5M	Altered group	0.52	0.0237
EMC8	Altered group	0.29	0.0237
NCK1	Altered group	0.4	0.0238
TRA2B	Altered group	0.17	0.0238
SHLD2P1	Altered group	0.2	0.0239
PCGF1	Altered group	0.27	0.024
CA8	Altered group	1.17	0.0241
SLC35G1	Altered group	0.37	0.0241
UBE3D	Altered group	0.36	0.0242
SARS2	Altered group	0.45	0.0242
ALKBH6	Altered group	0.33	0.0242
LINC01587	Altered group	0.83	0.0242
DCXR	Altered group	0.6	0.0242
CT45A1	Altered group	1.6	0.0243
HPD	Altered group	1.26	0.0243
LAMTOR2	Altered group	0.37	0.0244
MED4	Altered group	0.29	0.0245
COX4I1	Altered group	0.46	0.0245
OLA1	Altered group	0.35	0.0245
EIF2A	Altered group	0.2	0.0245
ATP5F1E	Altered group	0.37	0.0246
SERPINC1	Altered group	0.76	0.0246
BCDIN3D-AS1	Altered group	0.38	0.0246
FANCI	Altered group	0.5	0.0247
ANKRD9	Altered group	0.46	0.0247
PYGL	Altered group	0.52	0.0247
CDKL3	Altered group	0.44	0.0247
ZDHHC6	Altered group	0.23	0.0247
RPS27A	Altered group	0.33	0.0247
NUDT9P1	Altered group	0.68	0.0249
PAQR9	Altered group	0.78	0.0249
ZNF534	Altered group	0.23	0.025
LINC00467	Altered group	0.55	0.0252
FABP5P3	Altered group	0.36	0.0253
NABP2	Altered group	0.34	0.0254
CDADC1	Altered group	0.25	0.0254
MRPL11	Altered group	0.38	0.0254
NUDC	Altered group	0.23	0.0254
C8ORF76	Altered group	0.35	0.0254
CHCHD2	Altered group	0.36	0.0254
MRPS35	Altered group	0.34	0.0256
NUP35	Altered group	0.34	0.0256
XPNPEP3	Altered group	0.27	0.0257
FBXL15	Altered group	0.4	0.0257
KTI12	Altered group	0.29	0.0258
PDSS2	Altered group	0.25	0.0258
BCAR4	Altered group	1.35	0.0258
PTMA	Altered group	0.27	0.0259
SYCE1L	Altered group	0.64	0.0259
GPX4	Altered group	0.38	0.026
PPP1R14A	Altered group	0.53	0.026
MAGEA9B	Altered group	1.85	0.026
SLC45A4	Altered group	0.53	0.026
BZW1	Altered group	0.35	0.026
PRCC	Altered group	0.22	0.0261
MYL6	Altered group	0.39	0.0261
SMYD3	Altered group	0.35	0.0262
ARL6IP4	Altered group	0.34	0.0262
ZNF257	Altered group	0.89	0.0263
CMTM8	Altered group	0.37	0.0263
KATNBL1	Altered group	0.49	0.0263
NANP	Altered group	0.26	0.0263
GLRX2	Altered group	0.42	0.0264
ACSL3	Altered group	0.29	0.0265
TNFRSF1A	Altered group	0.29	0.0266
TMEM31	Altered group	0.44	0.0266
ZNF2	Altered group	0.16	0.0266
ACAT2	Altered group	0.46	0.0268
ARL16	Altered group	0.39	0.0268
CYREN	Altered group	0.27	0.0268
COMMD2	Altered group	0.3	0.0268
TUBE1	Altered group	0.27	0.0268
SRSF9	Altered group	0.22	0.0268
YIPF1	Altered group	0.24	0.0269
TMEM191A	Altered group	0.43	0.0269
CHGA	Altered group	1.65	0.027
CDK16	Altered group	0.32	0.0271
TEDC1	Altered group	0.38	0.0271
MRGBP	Altered group	0.31	0.0271
C5ORF22	Altered group	0.28	0.0272
COMMD1	Altered group	0.39	0.0272
TRMT112	Altered group	0.35	0.0273
GPR89A	Altered group	0.2	0.0273
MNAT1	Altered group	0.36	0.0274
AADAC	Altered group	1.02	0.0274
ALDOA	Altered group	0.35	0.0274
FBL	Altered group	0.35	0.0274
HSD17B1	Altered group	0.5	0.0274
MEA1	Altered group	0.3	0.0275
ARF5	Altered group	0.36	0.0275
DYNC2LI1	Altered group	0.29	0.0275
DLX6	Altered group	1.4	0.0276
TAF6	Altered group	0.26	0.0276
ZP3	Altered group	0.67	0.0277
RPS19	Altered group	0.52	0.0277
MYADML2	Altered group	0.62	0.0279
RBBP7	Altered group	0.22	0.0279
EGLN2	Altered group	0.29	0.028
C19ORF33	Altered group	0.85	0.028
AIG1	Altered group	0.37	0.028
GTF2F2	Altered group	0.27	0.028
C18ORF32	Altered group	0.31	0.028
WDR46	Altered group	0.16	0.0281
LAGE3	Altered group	0.38	0.0282
WDR70	Altered group	0.29	0.0282
SERTAD3	Altered group	0.29	0.0283
POLE4	Altered group	0.46	0.0284
SEPTIN2	Altered group	0.22	0.0285
CPOX	Altered group	0.38	0.0285
CASP9	Altered group	0.39	0.0285
VIPR2	Altered group	1.05	0.0286
DCAF13	Altered group	0.33	0.0286
ORC4	Altered group	0.28	0.0286
COX7B2	Altered group	1.26	0.0286
PDAP1	Altered group	0.26	0.0287
CENPL	Altered group	0.38	0.0287
SLC25A37	Altered group	0.39	0.0288
PVT1	Altered group	0.43	0.0288
NPB	Altered group	0.75	0.0289
PPIL1	Altered group	0.33	0.0289
ADSL	Altered group	0.29	0.029
UBL5	Altered group	0.36	0.029
PDCL3	Altered group	0.2	0.029
HMGB3	Altered group	0.43	0.029
LCMT1	Altered group	0.25	0.029
UBE2U	Altered group	0.71	0.0292
UBE2N	Altered group	0.28	0.0292
DBI	Altered group	0.33	0.0292
PSMC5	Altered group	0.22	0.0293
SRSF3	Altered group	0.23	0.0293
DPH5	Altered group	0.35	0.0295
H2BC12	Altered group	0.43	0.0295
FBXO27	Altered group	0.83	0.0295
SUCLA2	Altered group	0.24	0.0296
PPP1R2	Altered group	0.21	0.0296
EPHX1	Altered group	0.98	0.0296
CYTOR	Altered group	0.54	0.0297
INO80B	Altered group	0.37	0.0297
RPL31	Altered group	0.41	0.0297
NDUFA3	Altered group	0.32	0.0298
FAM181B	Altered group	0.9	0.0299
NFKBIL1	Altered group	0.27	0.0299
UFC1	Altered group	0.25	0.0299
GFM1	Altered group	0.2	0.0299
BRI3	Altered group	0.31	0.0299
AP4M1	Altered group	0.22	0.0299
OSER1	Altered group	0.32	0.0299
NDUFB7	Altered group	0.45	0.0299
PF4	Altered group	0.71	0.03
BASP1	Altered group	0.83	0.0301
RPL39L	Altered group	0.67	0.0301
CFHR1	Altered group	0.87	0.0301
NHLRC1	Altered group	0.42	0.0301
TRMT10A	Altered group	0.42	0.0302
NDUFA9	Altered group	0.35	0.0302
TRMT5	Altered group	0.26	0.0302
RPL22L1	Altered group	0.45	0.0302
C1ORF52	Altered group	0.31	0.0302
PPOX	Altered group	0.31	0.0302
RNF151	Altered group	0.32	0.0303
NKAIN1	Altered group	1.14	0.0304
MRPL28	Altered group	0.33	0.0304
RPS24	Altered group	0.36	0.0304
MYL5	Altered group	0.45	0.0304
SLC2A4RG	Altered group	0.32	0.0305
DDX1	Altered group	0.25	0.0306
SHARPIN	Altered group	0.35	0.0307
CNGB3	Altered group	0.89	0.0307
DDX55	Altered group	0.27	0.0307
PEX3	Altered group	0.36	0.0308
SPATA1	Altered group	0.34	0.0308
IFI27L1	Altered group	0.43	0.0308
PSRC1	Altered group	0.45	0.0308
GPANK1	Altered group	0.2	0.0308
RPRD1A	Altered group	0.3	0.0309
C1QBP	Altered group	0.42	0.031
NDUFV3	Altered group	0.23	0.031
PEX13	Altered group	0.21	0.031
CCDC51	Altered group	0.3	0.031
SH3BGR	Altered group	0.54	0.031
ERICH6	Altered group	0.36	0.0312
RPL19	Altered group	0.34	0.0312
B4GALT2	Altered group	0.31	0.0312
HMGN2	Altered group	0.27	0.0313
TOMM20	Altered group	0.26	0.0313
CDC73	Altered group	0.21	0.0313
TMEM81	Altered group	0.37	0.0314
NDUFC2	Altered group	0.28	0.0314
PSG4	Altered group	1.61	0.0314
CSRP2	Altered group	0.45	0.0314
UQCC4	Altered group	0.3	0.0315
HRK	Altered group	0.72	0.0315
FDXACB1	Altered group	0.32	0.0316
MFAP1	Altered group	0.22	0.0316
CMC1	Altered group	0.35	0.0316
TMEM41B	Altered group	0.26	0.0317
TRMT11	Altered group	0.26	0.0317
SLPI	Altered group	1.16	0.0318
SMARCAL1	Altered group	0.17	0.0318
PRKAG1	Altered group	0.24	0.0319
THAP10	Altered group	0.31	0.032
CAB39L	Altered group	0.5	0.032
ZNF133	Altered group	0.29	0.0321
APRT	Altered group	0.45	0.0321
GPBP1L1	Altered group	0.27	0.0322
NELFA	Altered group	0.27	0.0322
NUP54	Altered group	0.22	0.0323
PAWR	Altered group	0.36	0.0323
MANBAL	Altered group	0.33	0.0323
HENMT1	Altered group	0.64	0.0323
SDSL	Altered group	0.42	0.0324
SAC3D1	Altered group	0.37	0.0324
TYMSOS	Altered group	0.56	0.0324
WFDC5	Altered group	1.29	0.0324
PLEKHA8	Altered group	0.27	0.0324
POLR2L	Altered group	0.38	0.0325
C1QTNF12	Altered group	0.7	0.0325
TCP1	Altered group	0.3	0.0326
MARK1	Altered group	0.85	0.0326
FAM133A	Altered group	1.82	0.0326
PDHA1	Altered group	0.21	0.0326
CTAG1B	Altered group	1.74	0.0327
SAMD13	Altered group	0.59	0.0327
LINC00471	Altered group	0.44	0.0327
DPCD	Altered group	0.38	0.0328
RPL24	Altered group	0.48	0.0328
LSM1	Altered group	0.42	0.0329
PPP1R1C	Altered group	0.84	0.0329
PWWP2B	Altered group	0.31	0.0329
PSMD11	Altered group	0.3	0.033
MRPL35	Altered group	0.21	0.033
TMEM59	Altered group	0.37	0.033
CTBP1	Altered group	0.26	0.0331
ADAT2	Altered group	0.39	0.0331
LINC01555	Altered group	0.56	0.0331
ERLIN2	Altered group	0.27	0.0331
A1BG	Altered group	0.76	0.0332
SLCO1A2	Altered group	1.14	0.0332
SNRPD1	Altered group	0.33	0.0333
TLCD5	Altered group	0.4	0.0333
SEPHS1	Altered group	0.22	0.0334
MRPS24	Altered group	0.31	0.0334
ZCCHC4	Altered group	0.21	0.0334
CDKN3	Altered group	0.77	0.0335
CDC20	Altered group	0.64	0.0335
GPI	Altered group	0.34	0.0335
CPSF3	Altered group	0.22	0.0335
ABLIM1	Altered group	0.5	0.0335
SRSF10	Altered group	0.16	0.0335
USF1	Altered group	0.23	0.0335
RRP7BP	Altered group	0.38	0.0335
UQCRQ	Altered group	0.46	0.0335
RFC4	Altered group	0.48	0.0336
PAICS	Altered group	0.32	0.0336
C19ORF53	Altered group	0.35	0.0336
SSNA1	Altered group	0.35	0.0336
DXO	Altered group	0.27	0.0336
WASH8P	Altered group	0.38	0.0337
PSG5	Altered group	1.16	0.034
PSMA1	Altered group	0.25	0.0341
FRAT2	Altered group	0.34	0.0341
RPS7	Altered group	0.52	0.0342
SRM	Altered group	0.24	0.0343
C18ORF21	Altered group	0.29	0.0344
PIN4	Altered group	0.29	0.0344
E2F1	Altered group	0.44	0.0345
GRPEL1	Altered group	0.26	0.0345
RPL6	Altered group	0.3	0.0345
DMAC1	Altered group	0.37	0.0346
CCDC137	Altered group	0.25	0.0346
NTSR2	Altered group	0.54	0.0347
INGX	Altered group	0.45	0.0347
DHODH	Altered group	0.34	0.0348
VSIG10	Altered group	0.43	0.0348
GCAT	Altered group	0.51	0.0348
PBK	Altered group	0.72	0.0349
MAP7	Altered group	0.35	0.035
FUNDC1	Altered group	0.2	0.035
PNO1	Altered group	0.31	0.0351
CDNF	Altered group	0.4	0.0352
METTL9	Altered group	0.34	0.0352
YIF1B	Altered group	0.27	0.0355
ZFAND6	Altered group	0.21	0.0355
KLB	Altered group	1.15	0.0355
PHB2	Altered group	0.36	0.0356
MRO	Altered group	0.82	0.0356
HMGB1	Altered group	0.27	0.0358
RUVBL2	Altered group	0.28	0.0358
GTF2B	Altered group	0.28	0.0358
GSTO2	Altered group	0.82	0.0359
WRNIP1	Altered group	0.2	0.0359
GNPDA2	Altered group	0.3	0.0359
HEXIM1	Altered group	0.32	0.036
INSL4	Altered group	1.82	0.0361
PPIAL4G	Altered group	0.34	0.0361
ASMT	Altered group	0.65	0.0363
ELOA	Altered group	0.17	0.0363
FAM86B1	Altered group	0.51	0.0363
ELOA2	Altered group	0.38	0.0364
TMEM101	Altered group	0.3	0.0364
RNF5	Altered group	0.27	0.0365
ZMYND19	Altered group	0.27	0.0367
RPP25	Altered group	0.44	0.0367
C8ORF33	Altered group	0.29	0.0367
COA1	Altered group	0.31	0.0367
EMC9	Altered group	0.38	0.0368
FBXW10B	Altered group	0.77	0.0368
ALG8	Altered group	0.25	0.0368
SH2D5	Altered group	1.02	0.0369
COP1	Altered group	0.21	0.037
TACC2	Altered group	0.69	0.037
HPDL	Altered group	0.92	0.037
UCHL5	Altered group	0.26	0.0371
UBXN8	Altered group	0.37	0.0371
ANKRD7	Altered group	0.56	0.0371
NT5C	Altered group	0.41	0.0372
UBE2F	Altered group	0.24	0.0373
EIF4E2	Altered group	0.22	0.0373
CENPJ	Altered group	0.41	0.0374
KMT2E-AS1	Altered group	0.4	0.0375
TMEM199	Altered group	0.2	0.0375
NUDT2	Altered group	0.43	0.0376
PRR19	Altered group	0.39	0.0376
ZNF428	Altered group	0.26	0.0377
THAP2	Altered group	0.32	0.0377
MEMO1	Altered group	0.33	0.0377
CCDC77	Altered group	0.32	0.0377
PSMG1	Altered group	0.38	0.0377
E4F1	Altered group	0.23	0.0378
TMEM183A	Altered group	0.33	0.0378
FIRRE	Altered group	0.93	0.0379
FASTK	Altered group	0.29	0.0381
GABARAPL2	Altered group	0.27	0.0381
NADK2	Altered group	0.29	0.0383
NRDC	Altered group	0.35	0.0383
CKS2	Altered group	0.55	0.0383
LINC02249	Altered group	0.6	0.0384
UBA6-DT	Altered group	0.21	0.0384
SNRNP40	Altered group	0.26	0.0385
MARS1	Altered group	0.35	0.0386
LSM12	Altered group	0.2	0.0386
KPTN	Altered group	0.41	0.0387
RNF217-AS1	Altered group	0.54	0.0387
LIN28B	Altered group	1.32	0.0388
NDRG3	Altered group	0.21	0.0389
KIAA1586	Altered group	0.22	0.039
SLC25A10	Altered group	0.41	0.039
RAD21	Altered group	0.26	0.039
PRXL2C	Altered group	0.3	0.0391
FAM86HP	Altered group	0.32	0.0391
SPG21	Altered group	0.16	0.0391
ARL17A	Altered group	0.18	0.0392
GSDMC	Altered group	0.94	0.0392
KPNA1	Altered group	0.25	0.0392
KLHDC3	Altered group	0.25	0.0392
TTI2	Altered group	0.22	0.0394
THAP7	Altered group	0.32	0.0394
NMI	Altered group	0.32	0.0394
TEX30	Altered group	0.36	0.0395
TMTC3	Altered group	0.38	0.0395
TDRD1	Altered group	1.3	0.0395
PIP5K1A	Altered group	0.28	0.0395
DNAJC1	Altered group	0.25	0.0395
MYPN	Altered group	1.02	0.0395
GOLPH3	Altered group	0.26	0.0396
DLX6-AS1	Altered group	1.01	0.0396
GGPS1	Altered group	0.23	0.0396
C12ORF54	Altered group	0.52	0.0396
ABHD12	Altered group	0.25	0.0397
FGA	Altered group	2.02	0.0397
CFHR3	Altered group	0.84	0.0397
NUBP2	Altered group	0.32	0.0397
LY6G6C	Altered group	0.76	0.0399
SIVA1	Altered group	0.43	0.0399
EFCAB3	Altered group	0.44	0.0399
SYF2	Altered group	0.18	0.0399
RPS16	Altered group	0.51	0.0399
SNORC	Altered group	0.7	0.0399
UQCRBP1	Altered group	0.39	0.0399
PLRG1	Altered group	0.23	0.04
NPHP3-AS1	Altered group	0.27	0.04
SMPD2	Altered group	0.25	0.04
IGSF8	Altered group	0.41	0.04
NCKAP1	Altered group	0.23	0.0401
POMGNT2	Altered group	0.23	0.0402
RAB10	Altered group	0.3	0.0402
DDX49	Altered group	0.31	0.0403
ARMC12	Altered group	0.65	0.0403
VSIG10L	Altered group	1.03	0.0404
CIB2	Altered group	0.54	0.0404
ZIC4	Altered group	1.03	0.0404
RBFA	Altered group	0.3	0.0405
THOC5	Altered group	0.18	0.0405
LANCL1	Altered group	0.33	0.0405
FPGT	Altered group	0.27	0.0406
PSMC4	Altered group	0.28	0.0406
UGP2	Altered group	0.23	0.0406
RMI2	Altered group	0.41	0.0406
SUPT3H	Altered group	0.31	0.0407
TOMM5	Altered group	0.29	0.0408
GAPDH	Altered group	0.4	0.0409
DCAF6	Altered group	0.2	0.0409
MRPL14	Altered group	0.45	0.0409
COX14	Altered group	0.38	0.0409
SLC5A12	Altered group	1.08	0.0409
C14ORF93	Altered group	0.24	0.0411
PPY2P	Altered group	0.6	0.0412
EEF1E1	Altered group	0.33	0.0412
TMEM208	Altered group	0.37	0.0413
ALG14	Altered group	0.28	0.0413
LLPH	Altered group	0.23	0.0414
SNX3	Altered group	0.26	0.0414
BASP1-AS1	Altered group	0.74	0.0414
SPC25	Altered group	0.58	0.0414
SHOX2	Altered group	0.9	0.0416
RRP15	Altered group	0.22	0.0417
C10ORF88B	Altered group	0.68	0.0417
ARMH1	Altered group	0.47	0.0418
DLX5	Altered group	0.91	0.0418
PSMA7	Altered group	0.3	0.0419
SPDYE3	Altered group	0.32	0.042
BCDIN3D	Altered group	0.26	0.0421
IRS4	Altered group	1.02	0.0422
KCTD9	Altered group	0.28	0.0422
NOPCHAP1	Altered group	0.31	0.0422
KCNE2	Altered group	0.62	0.0422
PSMD10	Altered group	0.24	0.0423
SAGE1	Altered group	1.19	0.0423
ZNF383	Altered group	0.27	0.0423
MED28	Altered group	0.3	0.0424
TVP23A	Altered group	0.66	0.0425
C19ORF48P	Altered group	0.38	0.0426
GNL1	Altered group	0.22	0.0427
PDCD4-AS1	Altered group	0.27	0.0428
TYW5	Altered group	0.22	0.0428
POLR3K	Altered group	0.26	0.0429
PWWP3B	Altered group	1.05	0.0429
MTRFR	Altered group	0.25	0.0429
UGT1A1	Altered group	1.09	0.0429
STAMBP	Altered group	0.18	0.0429
ATAD1	Altered group	0.21	0.0431
PPIC	Altered group	0.21	0.0432
MSLN	Altered group	1.43	0.0432
HEXA	Altered group	0.34	0.0432
PPP1R8	Altered group	0.19	0.0433
ACTRT1	Altered group	0.24	0.0433
METTL23	Altered group	0.23	0.0433
CNFN	Altered group	0.59	0.0433
CHP1	Altered group	0.39	0.0434
H2AC17	Altered group	0.48	0.0434
SFMBT1	Altered group	0.3	0.0434
SFR1	Altered group	0.3	0.0435
COPS5	Altered group	0.29	0.0435
SCO1	Altered group	0.21	0.0435
GPN2	Altered group	0.15	0.0435
LSP1P5	Altered group	0.51	0.0438
LYZL2	Altered group	0.5	0.0438
CLU	Altered group	0.77	0.0439
NME2P1	Altered group	0.49	0.0439
HMGN5	Altered group	0.47	0.044
BRF2	Altered group	0.35	0.0441
GRM5P1	Altered group	0.74	0.0441
SNX24	Altered group	0.27	0.0442
WDSUB1	Altered group	0.23	0.0442
GAGE2A	Altered group	1.42	0.0442
PRELID3B	Altered group	0.27	0.0442
MID1	Altered group	0.43	0.0443
C1ORF131	Altered group	0.23	0.0444
SMARCA1	Altered group	0.38	0.0445
MTIF2	Altered group	0.21	0.0447
DPPA2P3	Altered group	0.23	0.0447
SF3B4	Altered group	0.25	0.0447
PMPCA	Altered group	0.26	0.0448
GAGE12D	Altered group	1.64	0.0448
LINC00689	Altered group	1.21	0.0448
SLC50A1	Altered group	0.43	0.0449
RRP1	Altered group	0.25	0.0449
PQBP1	Altered group	0.23	0.045
COQ5	Altered group	0.29	0.045
SERHL	Altered group	0.32	0.045
LRRC45	Altered group	0.33	0.045
TM4SF1	Altered group	0.45	0.0451
URB1-AS1	Altered group	0.45	0.0452
GSTO1	Altered group	0.4	0.0452
SCOC	Altered group	0.32	0.0452
GPAM	Altered group	0.62	0.0452
CYCS	Altered group	0.31	0.0452
TMEM160	Altered group	0.41	0.0453
PJVK	Altered group	0.44	0.0453
FKBP3	Altered group	0.34	0.0454
CDKN2A-AS1	Altered group	0.44	0.0454
MAGEA10	Altered group	1.46	0.0454
METAP1	Altered group	0.24	0.0454
TRUB1	Altered group	0.33	0.0455
DUSP11	Altered group	0.23	0.0455
GINS1	Altered group	0.51	0.0455
RWDD3	Altered group	0.25	0.0455
TRIP13	Altered group	0.64	0.0455
SELENOI	Altered group	0.43	0.0456
HMGCL	Altered group	0.35	0.0456
TIMM44	Altered group	0.22	0.0457
LGSN	Altered group	1.16	0.0458
UQCRB	Altered group	0.32	0.0458
ETFB	Altered group	0.4	0.046
COMTD1	Altered group	0.5	0.046
PRMT6	Altered group	0.32	0.0461
ZNF131	Altered group	0.3	0.0462
DTD2	Altered group	0.32	0.0462
BBS10	Altered group	0.34	0.0463
ATP6V1F	Altered group	0.29	0.0463
RRM2	Altered group	0.66	0.0463
AKIRIN1	Altered group	0.32	0.0463
TSPO	Altered group	0.36	0.0463
ADH1C	Altered group	1.54	0.0464
NDUFB10	Altered group	0.31	0.0464
KRT8	Altered group	0.38	0.0464
MOB4	Altered group	0.24	0.0466
MYG1	Altered group	0.32	0.0468
RBM11	Altered group	0.54	0.047
GDAP1	Altered group	0.49	0.047
ANKRD13C-DT	Altered group	0.37	0.047
RPL27	Altered group	0.48	0.047
HSBP1	Altered group	0.33	0.047
IFT25	Altered group	0.28	0.0471
C3ORF33	Altered group	0.29	0.0471
CT62	Altered group	0.41	0.0472
RNF32-DT	Altered group	0.53	0.0472
PRMT5	Altered group	0.28	0.0473
CUL2	Altered group	0.26	0.0473
TMEM126B	Altered group	0.36	0.0473
[truncated: 17,513 more rows]
